# Supplementary material for: RPG interacts with E3-ligase CERBERUS to mediate rhizobial infection in Lotus japonicus
Source: PLoS Genet. 2023 Feb 3;19(2):e1010621. doi: 10.1371/journal.pgen.1010621 (PMC9931111; doi:10.1371/journal.pgen.1010621)
Supplement: S1 Table — (XLSX) [file pgen.1010621.s015.xlsx]

## Sheet: Sheet1
S1 Table. Primers used in this study.
Primer Name	Use	Sequence
attB-F	Gene clone (Complementation, Y2H, Localization, protein expression in N.bethamiana, L. japonicus root protoplasts and E.coli)	GGGGACAAGTTTGTACAAAAAAGCAGGCTAC
attB-R		GGGGACCACTTTGTACAAGAAAGCTGGGTC
RPG-XbaI-F		GCTCTAGAATGGCCATGTCAAGTGATGAAGCCT
RPG-AscI-R		AGGCGCGCCTCATGTCATCTTTTGGGAGCGAAC
RPG-attB-F		CAAAAAAGCAGGCTTCATGGCCATGTCAAGTGATGA
RPG-attB-R		CAAGAAAGCTGGGTCTGTCATCTTTTGGGAGCGAAC
RPG-NT-C2-attBR		CAAGAAAGCTGGGTCTCACCTATGCTTCCTTCTTGATGT
RPG-CC-attBF		CAAAAAAGCAGGCTTCATGAAGGATTCAAACTCATATGTG
RPG-speI-F		GGACTAGTGATGGTGAGCAAGGGCGAGGAGCTG
RPG-BamHI-R		CGCGGATCCAGGTCACTGGATTTTGGTTTTAGGA
ASTRAY-BamHI-F		ATTCCTGCAGCCCGGGGGATCCATGGATCAGCATGGTGGAGTT
ASTRAY-BamHI-R		GAGGAGGCCATACTAGTGGATCCTTCAGCATTATTGGTACCACCA
RPGpro-attB-F	Promoter: GUS	CAAAAAAGCAGGCTTCGGAAAAGTAGAAGTGGAAAG
RPGpro-attB-R		CAAGAAAGCTGGGTCTGCTATTTTACCACAGGAG
RPGproΔS1-F		ACTTTAATTCACATGGTTAATGATGATCCTGTTATGAACATCA
RPGproΔS1-R		TGATGTTCATAACAGGATCATCATTAACCATGTGAATTAAAGT
RPGproΔS2-F		ATTTGTCTTCCTTATAATCCTCGGAAGAAGAAGAAACTTACCCA
RPGproΔS2-R		TGGGTAAGTTTCTTCTTCTTCCGAGGATTATAAGGAAGACAAAT
UbiqRT-F	qRT-PCR	TTCACCTTGTGCTCCGTCTTC
UbiqRT-R		AACAACAGCACACACAGACAATC
NINqRT-F		CCAAGCAGCAGTGAATGAGA
NINqRT-R		AGGAGCCCAAGTGAGTGCTA
NPLqRT-F		CCACATTGCTGGAGGGCCTTG
NPLqRT-R		GCTCACGTACCCACTGCCAC
VPY1qRT-F		CACCGAGCGGTCAGAGACAT
VPY1qRT-R		CTGTATCACCTTCTCTGGCG
RINRK1qRT-F		AAAATGGGATCCAAATCACGCGGC
RINRK1qRT-R		TGCAGTGATGACAAATGCATTGAAAGAGG
RPGqRT-F1		TGCGGAAGGAGCTGAAGAA
RPGqRT-R1		CACCACAGTGGCTAGGCGT
RPGqRT-F2		CTTCCAGGCCCTTGAGATA
RPGqRT-R2		GTCCATTTTGCACTGATGC
RPGpro-S1-F	EMSA	AGCCAGTGGCGATAAGTCCTTTACAACACACAATTCT
RPGpro-S1-R		AGCCAGTGGCGATAAGTAGACTGCAATAACTTCAGAA
RPGpro-S2-F		AGCCAGTGGCGATAAGGTTAAACTGGTGATGAAACT
RPGpro-S2-R		AGCCAGTGGCGATAAGATACAACTATGTGCCATAAA
C1qRT-R	Chip-qPCR	CATTTTATTCTGTTAAGTGT
C1qRT-F		GGAAAAGTAGAAGTGGAAA
S1qRT-R		ACTGATGTTCATAACAGGA
S1qRT-F		GAATGAGTTGAACTTAGGA
S2qRT-R		TGTTCATGCGGTCCAATTA
S2qRT-F		GCAGTTTATGAATTTGTCT
NIN-GR-F		TGTTGATGTGATTACAGTCTAGAATGGAATATGGTTCATTACTAGT
NIN-GR-R		GTGGCTTGCTGAATCATggtaccCTTATCGTCATCGTCCTTGTAAT
RPGpro-Luc-F	Dual-LUC	TCGACGGTATCGATAAGCTTGGAAAAGTAGAAGTGGAAAGA
RPGpro-Luc-R		CGGCCGCTCTAGAACTAGTGCTATTTTACCACAGGAGAA
RPGpro∆S1-LucF		ACTTTAATTCACATGGTTTGATCCTGTTATGAACATCAGT
RPGpro∆S1-LucR		TGTTCATAACAGGATCAAACCATGTGAATTAAAGTTTCA
RPGpro∆S2-LucF		TTCCTTATAATCCTCGGAAGAAGAAGAAACTTACCCA
RPGpro∆S2-LucR		GTTTCTTCTTCTTCCGAGGATTATAAGGAAGACAAA
ERN1-F		CGTCGACCCCGGGGGTACCATGGAGATTCAATTCCAGCAAC
ERN1-R		AGAGTTGTTGATTCAGAATTCTTAACAGAACAATGAGCACAAG
NIN-F		TGCCCGTCGACCCCGGGGGTACCATGGAATATGGTTCATTACTAGT
NIN-R		AGAGTTGTTGATTCAGAATTCAGATGGGCTGCTATTGCGGAATGTA
RPG-KpnI-F	Split-LUC complementation	TACGCGTCCCGGGGCGGTACCATGGCCATGTCAAGTGATGAAGC
RPG-SalI-R		ACGAAAGCTCTGCAGGTCGACTCATGTCATCTTTTGGGAGCGA
RPG-CC-KpnI-F		TACGCGTCCCGGGGCGGTACCATGAAGGATTCAAACTCATATGTG
CERBERUS-FL-F		GAGAACACGGGGGACGAGCTCATGGATCAGAAGGATATTGTTAG
CERBERUS-FL-R		CGCGTACGAGATCTGGTCGACATCCAAAGCCCAAACCTGGATTT
CERBERUS-ARM-F		GAGAACACGGGGGACGAGCTCATGGAACAGAATCCTGAACTAGC
CERBERUS-ARM-R		CGCGTACGAGATCTGGTCGACCCTCCTCAAGGTTCTATAGATGC
L0-RPG-CC-F	BiFC	CTCTGAAGACttAGGTATGAAGGATTCAAACTCATATGTG
L0-RPG-CC-R		CTCGGAAGACttAAGCTCATGTCATCTTTTGGGAGC
L0-CERBERUS-ARM-F		CTCTGAAGACttAGGTATGGATCAGAAGGATATTGT
L0-CERBERUS-ARM-R		CTCGGAAGACttAAGCTCACCTCCTCAAGGTTCTATAGA
P2primer	Genotyping	CCATGGCGGTTCCGTGAATCTTAGG
rpg-3-F		TGGACAGTGCCATTGGGAAGACTCA
rpg-3-R		GCATGTTCCGGGTAGGTGATAAAACTGG
rpg-4-F		GCATTTTCTGAATTCTCCAGCGCCA
rpg-4-R		TGCCTGCATGAAGGGATTGAACTGC
rpg-5-F		TGTCACACATGGCGGATATCTGGTC
rpg-5-R		TGGCGCTGGAGAATTCAGAAAATGC
