# Supplementary material for: RPG interacts with E3-ligase CERBERUS to mediate rhizobial infection in Lotus japonicus
Source: PLoS Genet. 2023 Feb 3;19(2):e1010621. doi: 10.1371/journal.pgen.1010621 (PMC9931111; doi:10.1371/journal.pgen.1010621)
Supplement: S2 Table — (XLSX) [file pgen.1010621.s016.xlsx]

## Sheet: Sheet1
S2 Table. Constructs used in this study.
Vector	Protein domain or tag fusion	using
pUB-GFP	pUB:RPG	Complementation assay
pUB-GW-GFP	pUB:NT-C2 (RPG NT-C2 domain)
	pUB:CC (RPG CC domain)
pDEST-GBKT7	BD-RPG	Yeast two-hybrid assays
	BD-RPG-NT-C2
	BD-RPG-CC
pDEST-GADT7	AD-CERBERUS
	AD-CERBERUS-ARM
	AD-CERBERUS-WD40
772-LUCc	LUCc-RPG	Split-LUC complementation
	LUCc-RPG-CC
771-LUCn	CERBERUS-LUCn
	CERBERUS-ARM-LUCn
pGreen II	pRPG:LUC	Dual-LUC
	pRPG∆S1:LUC
	pRPG∆S2:LUC
	pRPG∆S1,2:LUC
pRI101	p35S:NIN
	p35S:ERN1
EC50507	pAtUBI10-cVenus-CERBERUS/pLjUBI1-nVenus-RPG	BiFC
	pAtUBI10-cVenus-CERBERUS-ARM/pLjUBI1-nVenus-RPG-CC
	mCherry-RPG	Protein subcellular localization in N. benthamiana
pK7WGF2-NLS-DsRed	p35S:GFP-RPG
	p35S:GFP-NT-C2
	p35S:GFP-CC
pUB-mCherry	CERBERUS-mCherry
pA7-GFP	pA7-GFP-RPG	Protein subcellular localization in L. japonicus root or protoplast
pA7-mRFP	ASRTRAY-mRFP
pK7WGF2	pRPG:GFP-RPG
pKGWFS7-NLS-DsRed	pRPG:GUS	Expression pattern
	pRPGΔS1:GUS
	pRPGΔS2:GUS
pUB-Flag-GR-mCherry	pUB-NIN-Flag-GR	Chip-qPCR
