# Supplementary material for: RPG interacts with E3-ligase CERBERUS to mediate rhizobial infection in Lotus japonicus
Source: PLoS Genet. 2023 Feb 3;19(2):e1010621. doi: 10.1371/journal.pgen.1010621 (PMC9931111; doi:10.1371/journal.pgen.1010621)
Supplement: S1 Data — (XLSX) [file pgen.1010621.s017.xlsx]

## Sheet: Fig1B
	WT					rpg-1					rpg-2
	red-3wpi	white-3wpi	red-4wpi	white-4wpi		red-3wpi	white-3wpi	red-4wpi	white-4wpi		red-3wpi	white-3wpi	red-4wpi	white-4wpi
	5	0	6	0		0	19	0	23		0	8	1	20
	4	1	3	2		0	10	0	19		0	5	2	25
	5	0	6	3		1	9	0	23		0	2	1	17
	5	0	4	0		0	17	1	15		0	5	0	16
	7	2	8	1		0	8	2	11		0	8	0	18
	3	1	5	1		1	10	0	16		0	6	0	19
	7	0	10	0		0	10	0	17		0	17	0	26
	4	0	9	1		0	13	1	22		0	7	0	27
	5	2	6	0		0	10	0	18		0	9	0	34
	6	1	4	2		0	8	0	26		0	15	0	16
	6	0	7	3		2	13	1	24		0	17	0
	7	0	5	2		0	16	0	18		0	9	1
	5	0	6	0		0	13	0	22		0	11	0
	7	0	8	2		0	14	0	26		0	16	1
	6	0	6	1		0	8	1	19		0	5	0
	6		11	2		0	9	0	27		0	12	2
	5		8			0	9	0			0		0
	7		8			0	8				0		0
	3		5								0		0
			9								0
average	5.42105	0.466667	6.7	1.25	#DIV/0!	0.222222	11.3333	0.352941	20.375	#DIV/0!	0	9.5	0.421053	21.8
stdevp	1.26972	0.718022	2.07605	1.03078	#DIV/0!	0.53287	3.29983	0.588235	4.34274	#DIV/0!	0	4.56892	0.674013	5.65332
ttest						2.01163e-14	5.32154e-11	8.88332e-12	8.40392e-12		5.28658e-13	1.2481e-06	4.09186e-11	1.36418e-06
						****	****	****	****		****	****	****	****

## Sheet: Fig1E
	WT/Ev		WT/pUB:RPG		rpg-1/Ev		rpg-1/pUB:RPG		rpg-2/Ev		rpg-2/pUB:RPG
	pink	white	pink	white	pink	white	pink	white	pink	white	pink	white
	8	1	11	0	0	12	7	0	0	8	14	6
	3	4	8	1	0	13	5	3	0	15	8	2
	4	4	7	2	0	11	4	6	0	9	3	13
	9	3	11	2	0	9	1	4	0	8	3	4
	4	1	8	3	0	15	7	3	0	5	8	2
	7	1	8	0	0	13	4	0	0	9	4	5
	10	0	6	1	0	17	3	2	0	10	2	1
	13	1			0	11	2	3	0	8	2	3
	3	4			0	14	0	5	0	13	8	1
	6	1			0	17	0	7	0	7	1	7
	7	0			0	9			0	11	1	4
	6	1			0	5			0	15
	5	2							0	8
	5	0							0	16
	3	0							0	19
	8	1							0	17
	12	0
	6	2
	7	1
	11	0
	10	2
average	7	1.38095	8.42857	1.28571	0	12.1667	3.3	3.3	0	11.125	4.90909	4.36364
stdevp	2.91139	1.32651	1.76126	1.03016	0	3.3375	2.45153	2.19317	0	4.01365	3.89532	3.31039
ttest			0.15958	0.856146	9.21331e-10	0.000152312	0.00200594	0.0315004	9.21331e-10	5.30189e-08	0.153202	0.0183351
			ns	ns	****	****	**	*	****	****	ns	*

## Sheet: Fig1G
	WT						rpg-1						rpg-2
	IF-4d	ITs-4d	others-4d	IF-10d	ITs-10d	others-10d	IF-4d	ITs-4d	others-4d	IF-10d	ITs-10d	others-10d	IF-4d	ITs-4d	others-4d	IF-10d	ITs-10d	others-10d
	28	43	9	12	77	12	48	0	2	141	0	5	26	0	1	115	0	3
	5	13	2	26	70	9	38	0	1	133	0	9	38	0	0	88	0	6
	11	20	5	26	70	10	46	0	1	100	0	9	44	0	0	65	0	5
	11	34	5	13	28	6	26	0	0	71	0	11	51	0	3	75	0	8
	5	9	2	16	73	9	55	0	2	39	0	5	21	0	1	85	0	4
	3	16	1	2	47	0	49	0	1	62	0	6	30	0	2	56	0	5
	13	29	2	23	69	0	32	0	0	56	0	12	19	0	0	73	0	6
	19	24	3	11	24	0	49	0	3	89	0	2	21	0	1	56	0	7
	13	13	0	4	39	0	54	0	0	93	0	6	27	0	4	95	0	12
	12	15	0	15	39	0	19	0	0	83	0	14		0		68	0	9
	6	8	0	18	98	0	20	0	2	50	0	6		0		74	0	6
	5	15	0	8	20	0	42	0	1	55	0	3		0			0
	3	11	0	5	32	0	21	0	0	46	0	6		0			0
	11	18	0	4	45	0	26	0	1		0	4		0			0
	12	23	0	12	103	0	34	0	2		0			0			0
	12	19	0	7	39	0	27	0	1		0			0			0
	4	13	0				10		0
							13		0
average	10.1765	19	1.70588	12.625	54.5625	2.875	33.8333	0	0.944444	78.3077	0	7	30.7778	0	1.33333	77.2727	0	6.45455
stdevp	6.2425	9.00327	2.46779	7.44878	24.9749	4.39993	13.9413	0	0.911179	31.0022	0	3.38062	10.5596	0	1.33333	16.7554	0	2.38799
ttest							1.48002e-06	2.74392e-07	0.258911	6.8665e-06	4.28852e-07	0.00921058	0.000361621	2.74392e-07	0.635722	4.68583e-08	4.28852e-07	0.0148386
							****	****	ns	****	****	**	***	****	ns	****	****	*

## Sheet: Fig2A
	Nod factor
	0	6h	12h	24h
	1.42206	2.07142	1.23413	1.74085
	1.07325	2.82187	1.40331	2.10602
	0.655216	1.89111	1.61697	2.40833
	1.3193		2.71692
	0.908833		2.65577
	0.834013		2.92869
average	1.03544	2.26147	2.09263	2.08507
stdevp	0.26853	0.403043	0.688512	0.272901
ttest		0.0338432	0.0167362	0.0124178
		*	*	*

## Sheet: Fig2B
	M. loti R7A
	0d	1dpi	3dpi	7dpi
	0.822084	2.50254	11.5581	19.9573
	1.24006	2.40783	12.3489	16.9578
	0.980933	2.46328	9.8134	14.7351
average	1.01436	2.45788	11.2401	17.2167
stdevp	0.172269	0.0388506	1.05924	2.13981
ttest		0.00516169	0.004449	0.00828477
		**	**	**

## Sheet: Fig3A
	M. loti R7A
	0d	5dpi
WT	0.948205	7.71914
	0.818158	7.06199
	1.28902	6.29393
nin-2	0.55097	0.612161
	0.786641	0.577189
	0.66742	0.820525
ern1-2	1.52772	1.42411
	1.31561	1.15688
	1.38847	0.809051

## Sheet: Fig3C
	pRPG:LUC			∆S1,2	∆S1	∆S2
	EV	NIN	ERN1	NIN
	0.00146057	0.00704624	0.00169254	0.000853713	0.00810012	0.00192844
	0.00145964	0.00737411	0.00166715	0.000859083	0.00780208	0.00198997
	0.00148043	0.00711277	0.00172808	0.000851754	0.00777202	0.00195217
	0.000376601	0.00122408	0.000582429	0.000314807	0.001301	0.000549789
	0.00036639	0.0012111	0.000576091	0.000306799	0.00122291	0.000619719
	0.000364383	0.00125367	0.000605268	0.00031759	0.00123817	0.00061663
	0.00052879	0.00282222	0.000810516	0.000502558	0.00236081	0.000718102
	0.000535378	0.00312334	0.000864224	0.000504385	0.00271931	0.000673136
	0.000531693	0.00294419	0.000832101	0.000485212	0.00274755	0.000657431
	0.000645624	0.00328587	0.000841365	0.000519892	0.00235264	0.000664084
average	0.000774951	0.00373976	0.00101998	0.000551579	0.00376166	0.00103695
stdevp	0.000460939	0.00237661	0.000454794	0.000213709	0.00275973	0.000603804
ttest		0.00453167	0.271189	0.210481	0.0100744	0.315451
		**	ns	ns	*	ns

## Sheet: Fig3E
	IgG			Flag
NBS1	1.00003	0.987954	1.01217	4.18895	3.86098	3.93411
NBS2	1.00104	1.03728	0.963061	9.48201	8.61374	8.31493
Control	1.03334	0.975275	0.992271	1.36668	1.43392	1.2616

## Sheet: Fig4K
	WT/EV			rpg-1/pUB:RPG			rpg-1/pUB:NT-C2			rpg-1/pUB:CC			rpg-1/EV
	IFs	ITs	others	IFs	ITs	others	IFs	ITs	others	IFs	ITs	others	IFs	ITs	others
	49	76	2	80	5	3	140	0	3	99	10	5	192	0	4
	61	93	3	124	4	3	126	0	2	186	9	7	228	0	4
	21	41	0	22	3	1	124	0	1	38	6	3	129	0	2
	24	41	1	60	21	8	219	0	3	111	15	10	233	0	3
	103	102	5	115	2	1	274	0	6	88	18	8	232	0	1
	45	52	1	117	13	6	192	0	1	77	11	11	316	0	4
	50	159	3	28	24	3	142	0	3	69	6	11	255	0	2
	88	88	4	88	6	2	183	0	2	59	3	3	169	0	3
				24	4	0	169	0	3	112	1	4	114	0	2
average	55.125	81.5	2.375	73.1111	9.11111	3	174.333	0	2.66667	93.2222	8.77778	6.88889	207.556	0	2.77778
stdevp	26.7088	36.7117	1.57619	39.1165	7.78095	2.4037	46.4734	0	1.41421	40.0105	5.15919	3.10714	59.9316	0	1.0304
ttest				0.311069	0.00108823	0.556702	3.25494e-05	0.000615713	0.713204	0.0456908	0.00113122	0.00348046	3.8133e-05	0.000615713	0.57494
				ns	**	ns	****	***	ns	*	**	**	****	***	ns

## Sheet: Fig6A‴
GFP-RPG	SYP61-mCherry
28.8622	25.3181
20.875	19.9118
14.9118	17.7085
10.4763	23.1111
11.2809	39.6611
48.0912	54.5377
121.92	70.4533
145.018	71.1413
101.219	51.0255
56.4161	33.0483
26.1817	18.891
17.9031	14.1909
18.5128	14.8932
19.2097	16.1562
17.8305	16.1246
18.1691	16.1256
21.25	19.25
25.0615	22.6518
28.1765	24.4922
29.7923	25.7335
31.1637	26
32.6911	27.1029
33.4118	28.4083
34.2721	28.8332
36.0556	30.8824
40.4205	33.6176
42.1765	36.3529
42.9515	37.3104
43.5322	37
44.7582	37.8676
43.7059	41
41.125	44.75
39.6471	46.2686
40	44.5938
43.2517	42.673
47.5216	40.8397
48.0882	40.3281
46.0515	39.0515
43.1903	36.3668
39.6985	33.7045
34.279	29.3828
27.7647	24.6664
22.6393	19.808
18.1643	15.6176
15.3235	13.1693
13.8015	11.0295
13	11
13	11
12.4918	11.5082
12.3576	11.0074
11.75	12.5
12.7132	14.0929
13.933	17.4976
16.3015	20.3877
19.2353	25.6713
22.9706	33.3455
26.463	41.7362
24.6349	47.2771
17.1704	49.7708
14.5381	42.7835
21.5882	31.6633
34.3325	32.775
38.7647	33.5744
39.4926	33
39.3382	33.6481
37.9706	32.4407
35.2353	30.3988
32.5156	28.7344
30.3878	26.7593
29.7422	25.0147
28.7059	24.6021
27.6912	24.4788
27.5294	24.6205
28.5044	25.3353
30.846	27.0701
35.1912	30.2119
36.5588	33.5621
37.3012	45.2257
42.5882	58.8062
49.4045	62.9338
60.6871	62.9812
94.184	84.713
146.629	133.519
180.129	171.146
199.5	191.312
214.24	207.353
225.287	224.228
231.311	232.531
230.992	229.362
220.853	216.309
206.43	201.896
192.737	187.554
182.773	173.113
166.574	151.62
140.304	124.062
109.059	93.6572
84.7494	68.2578
71.8857	58.0556
65.2085	54.4438
62.2064	51.3162
60.0348	48.5456
56.5156	46.7344
52.4118	44.1799
50.3897	43.2206
50.8971	42.2059
53.4412	43.9624
58.2059	47.558
62.2236	51.2236
63.5294	52.9265
61.6825	52.1163

[truncated: 20 more sheets: Fig6B‴, Fig6C‴, Fig6E, S4 FigA, Sheet1, S4 FigB, S5 FigB, S6 FigB, S7 FigA-D, S8 FigA, S9 FigA, S9 FigB, S10 FigA, S10 FigB, S12 FigB, S13 FigA‴, S13 FigB‴, S14 FigA‴, S14 FigB‴, S14 FigF‴]
